# Supplementary material for: Travelling through the Natural Hierarchies of Type I Collagen with X-rays: From Tendons of Cattle, Horses, Sheep and Pigs
Source: Materials (Basel). 2023 Jun 30;16(13):4753. doi: 10.3390/ma16134753 (PMC10342676; doi:10.3390/ma16134753)
Supplement: Supplementary file 1 [file materials-16-04753-s001.zip]

Archive with 1 entries (1 files):
- materials-2445222-supplementary.pdf
